# Supplementary material for: Genetic analysis of pregnancy loss and fetal structural anomalies by whole exome sequencing
Source: Orphanet J Rare Dis. 2024 Sep 9;19:330. doi: 10.1186/s13023-024-03340-5 (PMC11382397; doi:10.1186/s13023-024-03340-5)
Supplement: Supplementary file 1 — Supplementary table 1. The characteristics of cases with aneuploidy or triploidy [file 13023_2024_3340_MOESM1_ESM.xlsx]

## Sheet: Sheet1
Supplementary table 1.The characteristics of cases with aneuploidy or triploidy
PED ID	Maternal age (years)	Gestation age (weeks)	Family structure tested	Classification	Proband - Major phenotypes observed	Proband - Major affected organ/system(s)	Aneuploidy&Triploidy
23	31	24+	Trio	Termination	Pulmonary artery atresia, Overriding aorta, Ventricular septal defect, Tricuspid regurgitation, Thickened nuchal fold (NF=14mm), Cystic hygroma, Omphalocele, Choroid plexus cyst	Multisystem	Trisomy 18
34	25	26	Trio	Termination	Double Bubble Sign, Duodenal atresia or stenosis, Talipes equinovarus, Polyhydramnios	Multisystem	Trisomy 21
51	27	20+	Single	Termination	Atrial septal defect, ventricular septal defect, Aberrant right subclavian artery, Aortic isthmus hypoplasia, Hypoplasia of the corpus callosum, Lateral ventricle dilatation, Abnormal fetal nasal bone visualization, Echogenic intracardiac focus	Multisystem	Trisomy 21
87	32	15	Single	Termination	Cystic hygroma	Increased NT	Trisomy 21
90	30	25+6	Trio	Termination	Abnormal fetal nasal bone visualization, Skeletal dysplasia	Multisystem	Trisomy 21
101	27	13	Single	Miscarriage	Increased nuchal translucency (NT=4.3mm), Miscarriage	Increased NT	Trisomy 21
108	38	16	Trio	Termination	Hydrops fetalis, Cystic hygroma, Pleural effusion, Ascites	Multisystem	Trisomy 21
163	27	13	Single	Termination	Hydrops fetalis, Cystic hygroma, Ventricular septal defect, Single umbilical artery	Multisystem	Trisomy 18
170	31	13+	Trio	Miscarriage	Miscarriage	Multisystem	Trisomy 13
186	36	10	Single	Termination	Cystic hygroma	Increased NT	Turner Syndrome
187	34	13	Trio	Termination	Hydrops fetalis	Hydrops	Trisomy 18
190	28	27	Single	Termination	Irregularity of vertebral bodies, Scoliosis, Talipes equinovarus	Skeletal	Turner Syndrome
196	34	12+	Trio	Termination	Hydrops fetalis, Abnormal heart morphology, Abnormal fetal nasal bone visualization, Hydropic placenta	Multisystem	Trisomy 13
198	31	13+1	Trio	Termination	Cystic hygroma, Pleural effusion	Multisystem	Turner Syndrome
212	29	8+	Trio	Miscarriage	Miscarriage	No abnormality detected	69,XXY
218	34	16	Single	Miscarriage	Hydrops fetalis, Ascite, Oligohydramnios	Hydrops	Trisomy 21
228	31	12+	Trio	Termination	Hydrops fetalis, Cystic hygroma	Hydrops	Trisomy 21
254	31	13	Trio	Termination	Hydrops fetalis, Cystic hygroma, Pleural effusion, Abnormal heart morphology	Multisystem	Turner Syndrome
265	27	13+4	Single	Termination	Cystic hygroma	Increased NT	Turner Syndrome
272	31	13	Trio	Termination	Hydrops fetalis, Encephalocele	Multisystem	Trisomy 18
274	32	15+2	Trio	Termination	Hydrops fetalis, Increased nuchal translucency (NT=4.0mm), Abnormal fetal nasal bone visualization	Multisystem	Trisomy 21
276	27	14	Trio	Termination	Hydrops fetalis, Cystic hygroma	Hydrops	Trisomy 18
281	31	12+6	Trio	Termination	Hydrops fetalis, Cystic hygroma, Pleural effusion	Hydrops	Turner Syndrome
295	33	19+2	Single	Termination	Double outlet right ventricle, Pulmonic stenosis, Ventricular septal defect, Tricuspid regurgitation, Single umbilical artery, Choroid plexus cyst	Multisystem	Trisomy 18
346	30	14	Trio	Termination	Hydrops fetalis, Cystic hygroma, Pleural effusion	Hydrops	Turner Syndrome
357	39	8+	Trio	Miscarriage	Miscarriage	No abnormality detected	Trisomy 16
362	36	14+	Trio	Miscarriage	Increased nuchal translucency (NT=7mm), Miscarriage	Increased NT	Trisomy 18
365	31	13+	Trio	Termination	Hydrops fetalis, Cystic hygroma	Hydrops	Turner Syndrome
