# Supplementary material for: Genetic analysis of pregnancy loss and fetal structural anomalies by whole exome sequencing
Source: Orphanet J Rare Dis. 2024 Sep 9;19:330. doi: 10.1186/s13023-024-03340-5 (PMC11382397; doi:10.1186/s13023-024-03340-5)
Supplement: Supplementary file 2 — Supplementary table 2. The characteristics of cases with CNVs [file 13023_2024_3340_MOESM2_ESM.xlsx]

## Sheet: Sheet1
Supplementary table 2.The characteristics of cases with CNVs
PED ID	Maternal age (years)	Gestation age (weeks)	Family structure tested	Classification	Proband - Major phenotypes observed	Proband - Major affected organ/system(s)	Variants	Variant type	Zygosity	ACMG Classification	ACMG Evidence	Inheritance	Disease (OMIM ID)	Novel or previously reported (PMID)
6	31	26+5	Single	Termination	Cerebellar dysplasia, Double outlet right ventricle, Polyhydramnios	Multisystem	chr5:167754982-181327 284dup, 13.57Mb; chr5:140302 -17632307del, 17.49Mb	CNV	Heterozygous; heterozygous	P; P	2A,1.0; 2A,1.0	AD; AD unknown	Sotos syndrome (117550); Cri du Chat syndrome (123450)	23599694, 23913520, 24819041; 15635506, 11238681
33	29	25	Single	Termination	Holoprosencephaly, Cleft lip and palate, Abnormality of the nose	Multisystem	chr2:42795636-45620288del, 2.825Mb	CNV	Heterozygous	P	2A,1.0 (SIX3, HI Score=3)	AD de novo	Holoprosencephaly 2 (157170)	Novel
40	33	23	Trio	Termination	Tetralogy of Fallot, Hypoplasia of the thymus	Cardiovascular	chr1:144851403-149764094dup,4.913Mb	CNV	Heterozygous	P	2A,1.0	AD de novo	Chromosome 1q21.1 duplication syndrome (612475)	18784092， 19029900
53	29	23+6	Trio	Termination	Double outlet right ventricle, Tricuspid regurgitation, Persistent left superior vena cava, Hypoplasia of the thymus	Multisystem	chr22:18893715-22123629del, 3.23Mb	CNV	Heterozygous	P	2A,1.0	AD de novo	DiGeorge syndrome (188400)	23765049，17541642，21671380，18179902，15831592
64	33	12+	Single	Termination	Increased nuchal translucency (NT=5.5mm), Cystic hygroma	Increased NT	chr2:98163998-110970379dup,12.81Mb	CNV	Heterozygous	LP	3C, 0.9	AD de novo	/	Novel
71	28	24+1	Trio	Termination	Hypoplasia of left ventricle, Mitral atresia, aorta hypoplasia	Cardiovascular	chr10:81655259- 89015622del, 7.36Mb	CNV	Heterozygous	LP	2A, 1.0	AD de novo	Chromosome 10q22.3-q23.2 deletion syndrome (612242)	31561016, 24550761, 28588438, 21248748, 23057600
73	32	25	Trio	Termination	Cerebellar vermis hypoplasia, Cardiomegaly, Perimembranous ventricular septal defect	Multisystem	chr5:139577-11904157del, 11.8Mb; chr3:164696665-197884560dup, 33.2Mb	CNV	Heterozygous	P; LP	2A,1.0; 3C,0.9	AD; AD de novo	Cri du Chat syndrome (123450); Chromosome 3q29 microduplication syndrome (611936)	15635506, 11238681; 18241066, 18471269, 24838842
96	25	27+	Single	Termination	Pulmonary hypoplasia of right lung, Single umbilical artery, Agenesis of left kidney	Multisystem	chr22:42463096-45291983dup, 2.83Mb	CNV	Heterozygous	VUS	3B,0.45	de novo	/	Novel
118	26	15	Trio	Termination	Anhydramnios	Renal	chr22:18891637- 21511024del, 2.62Mb	CNV	Heterozygous	P	2A,1.0	AD de novo	DiGeorge syndrome (188400)	23765049，17541642，21671380，18179902，15831592
133	28	27+	Trio	Termination	Hydrops fetalis, Pleural effusion, Ascites, Cardiomegaly, Arrhythmia, Perimembranous ventricular septal defect	Multisystem	chr12:176028-3822503del, 3.646Mb; chr12:120984187-133810984dup, 12.83Mb	CNV	Heterozygous; heterozygous	P; P	3B:0.454E:0.14C:0.154B:0.3=1.0; 3C:0.94C:0.15=1.15	de novo; de novo	/; /	Novel; novel
144	24	18+3	Trio	Termination	Cleft lip and palate, Echogenic fetal bowel, Hyperechogenic kidneys	Multisystem	chr16:29580010-30199947del, 619.94 Kb	CNV	Heterozygous	P	2A,1.0	AD Maternally inherited	Chromosome 16p11.2 deletion syndrome (611913)	18184952, 21841781
149	33	25+1	Single	Termination	Congenital diaphragmatic hernia	Multisystem	chr8:401248-18513215del, 18.11Mb	CNV	Heterozygous	P	2A,1.0	AD de novo	Deletion of 8p23.1 including GATA4	20969981, 23239632
151	28	24+	Trio	Termination	Cystic liver, Cleft lip, Unilateral alveolar cleft	Multisystem	chr16:14819719-16367952del, 1.548Mb	CNV	Heterozygous	P	2A,1.0	AD de novo	16p13.11 microdeletion syndrome	18550696， 19843651， 24246141
152	27	24+2	Trio	Termination	Abnormal left ventricle morphology, Aorta hypoplasia, Mitral atresia, Ventricular septal defect, Cystic adenomatiod malformation, Single umbilical artery	Multisystem	chr17:78449687-79944134del, 1.49 Mb	CNV	Heterozygous	P	3C:0.95A:0.15=1.05	de novo	/	Novel
160	23	24	Trio	Termination	Tricuspid regurgitation, Unilateral renal agenesis or Pelvic kidney, Single umbilical artery, Ventricular enlargement	Multisystem	chr2:232417562-243199373del, 10.78Mb	CNV	Heterozygous	P	2A,1.0	AD de novo	Chromosome 2q37 deletion syndrome (600430)	19752160, 23188045, 25402011
233	24	24+5	Trio	Termination	Agenesis of cerebellar vermis, Dandy-Walker malformation	Multisystem	chr3:183513849-198022430dup, 14.51Mb; chr6:1-5029547del, 5.03 Mb	CNV	Heterozygous; heterozygous	P; P	3C:0.95A:0.15=1.05; 2A,1.0(FOXC1, HI Score=3)	AD; AD,AD de novo	Chromosome 3q29 microduplication syndrome (611936); Anterior segment dysgenesis 3, multiple subtypes (601631), Axenfeld-Rieger syndrome, type 3 (602482)	32154651, 33039685; Novel
248	30	24+	Trio	Termination	Ventricular septal defect, Cystic dysplasia of the left kidney	Renal	chr15:99250770-102463282del, 3.21Mb	CNV	Heterozygous	P	5A:0.32D-4:0.9(IGF1R, HI Score=3)=1.2	de novo	/	Novel
275	29	26	Trio	Termination	Cyst of the ductus choledochus, Hemivertebrae, Lateral ventricle dilatation, Intrauterine growth retardation	Multisystem	chrX:6455812-8124954, 9.47 Mb; chr3:36985080-37089976,104.90 Kb	CNV	Heterozygous; heterozygous	P; P	2A,1.0; 2A,1.0(MLH1, HI Score=3)	XLR; AD de novo; Maternally inherited	Xp22.31 recurrent region (includes STS); /	18413370; novel
326	29	10	Trio	Miscarriage	Miscarriage	No abnormality detected	chr4:85601-18023518del,17.94Mb; chr4:20852145-36318128dup,15.47Mb	CNV	Heterozygous; heterozygous	P; VUS	2A,1.0; 3A=0	/;/ de novo; de novo	Wolf-Hirschhorn syndrome (194190); /	Novel; novel
