# Supplementary material for: Genetic analysis of pregnancy loss and fetal structural anomalies by whole exome sequencing
Source: Orphanet J Rare Dis. 2024 Sep 9;19:330. doi: 10.1186/s13023-024-03340-5 (PMC11382397; doi:10.1186/s13023-024-03340-5)
Supplement: Supplementary file 3 — Supplementary table 3. The characteristics of cases with SNVs/Indels [file 13023_2024_3340_MOESM3_ESM.xlsx]

## Sheet: Sheet1
Supplementary table 3.The characteristics of cases with SNVs/Indels
PED ID	Maternal age (years)	Gestation age (weeks)	Family structure tested	Classification	Proband - Major phenotypes observed	Proband - Major affected organ/system(s)	Gene (OMIM ID)	Variants	Variant type	Zygosity	ACMG Classification	ACMG Evidence	Inheritance	Disease (OMIM ID)	Novel or previously reported (PMID)
2	23； 25	Fetus 1:22+; Fetus 2:22	Quad	Termination	Fetus 1: Bilateral renal agenesis, Oligohydramnios; Fetus 2: Bilateral renal agenesis, Oligohydramnios	Renal	FRAS1 (607830)	NM_025074.6：c.1733G>T (p.Cys578Phe)；c.9206G>A (p.Arg3069His)	Missense, missense	Compound heterozygous	VUS; VUS	PM2_Supporting; PM2_Supporting	AR Paternally inherited; Maternally inherited	Fraser syndrome 1 (219000)	Novel; novel
3	23	25	Trio	Termination	Cystic dysplasia of the left kidney, Dysplasia of the right kidney	Renal	GATA3 (131320)	NM_001002295.1: c.708dup (p.Ser237GlnfsTer67)	Frameshift	Heterozygous	P	PVS1+PS2_Moderate+PM2_Supporting+PP1_Moderate	AD de novo	Hypoparathyroidism, sensorineural deafness, and renal dysplasia (146255)	30396722, 22995991, 15830275
8	27； 29	Fetus 1:14; Fetus 2:23+4	Quad	Termination	Fetus 1: Fetal cystic hygroma, Short fetal femur length, Ulnar hypoplasia, Radial hypoplasia, In-curving forearms Fetus 2: Micrognathia, Ulnar hypoplasia, Radial hypoplasia	Skeletal	DHODH (126064)	NM_001361.4: c.435-2A>G； c.819+5G>A	Splicing; splicing	Compound heterozygous	P; LP	PVS1+PM2_Supporting+PP1; PVS1_Moderate+PM3+PM2_Supporting+PP1	AR Maternally inherited; Paternally inherited	Miller syndrome (263750)	Novel; 37120754
9	27	20+	Single	Termination	Short long bone, Small thoracic cage, Increased nuchal translucency (NT=4.4mm)	Skeletal	COL1A1 (120150)	NM_000088.4: c.1921G>A (p.Gly641Arg)	Missense	Heterozygous	LP	PM1+PM2_Supporting+PS2_Moderate+PM5	AD;AD;AD;AD de novo	Osteogenesis imperfecta, type I (166200); Osteogenesis imperfecta, type II (166210); Osteogenesis imperfecta, type III (259420); Osteogenesis imperfecta, type IV (166220)	Published in case series: 33777089
12	29； 32	Fetus1:20; Fetus2:21	Quad	Termination	Fetus 1: Skeletal dysplasia, Abnormal heart morphology Fetus 2: Skeletal dysplasia, Agenesis of cerebellar vermis, Micrognathia, Short long bone	Multisystem	ALG3 (608750)	NM_005787.6: c.67C>T (p.Gln23Ter); c.1188G>A (p.Trp396Ter)	Nonsense; nonsense	Compound heterozygous	LP; LP	PVS1+PM2_Supporting; PVS1+PM2_Supporting	AR Paternally inherited; Maternally inherited	Congenital disorder of glycosylation, type Id (601110)	Novel; 33187827
13	23	14	Trio	Termination	Encephalocele, Bilateral cystic dysplasia	Multisystem	CC2D2A (612013)	NM_001080522.2: c.4846_4847del (p.Leu1616TyrfsTer20); c.4465_4468del (p.Asp1489LysfsTer15)	Frameshift; frameshift	Compound heterozygous	LP; LP	PM4+PM3+PM2_Supporting+PP4; PVS1+PM2_Supporting	AR;AR;AR Paternally inherited; Maternally inherited	COACH syndrome 2 (619111); Joubert syndrome 9 (612285); Meckel syndrome 6 (612284)	Novel; 26673778
14	27	25	Trio	Termination	Short and bowed limbs	Skeletal	COL1A2 (120160)	NM_000089.4: c.1010G>A (p.Gly337Asp)	Missense	Heterozygous	LP	PM1+PM2_Supporting+PS2_Moderate+PM5	AD;AD;AD de novo	Osteogenesis imperfecta, type II (166210); Osteogenesis imperfecta, type III (259420); Osteogenesis imperfecta, type IV (166220)	Published in case series: 33777089
18	30	25+5	Trio	Termination	Double outlet right ventricle with ventricular septal defect and pulmonary stenosis	Cardiovascular	MEIS2 (601740)	NM_170674.5: c.905C>T (p.Pro302Leu)	Missense	Heterozygous	LP	PS2_Moderate+PM1+PM2_Supporting+PP3	AD de novo	Cleft palate, cardiac defects, and impaired intellectual development (600987)	30055086
28	34	17	Single	Termination	Short and bowed limbs	Skeletal	ALPL (171760)	NM_000478.6: c.648+1G>A; c.1189+1G>A	Splicing; splicing	Compound heterozygous	P; LP	PVS1+PM2_Supporting; PVS1_Strong+PM2_Supporting+PM3	AR Maternally inherited; Paternally inherited	Hypophosphatasia, infantile (241500)	9781036; Novel
29	26	24	Trio	Termination	Cloverleaf skull, Frontal bossing, Scoliosis, Hemivertebrae	Skeletal	FGFR2 (176943)	NM_000141.5: c.870G>T (p.Trp290Cys)	Missense	Heterozygous	P	PS1+PS2_Moderate+PS4+PM5+PM2_Supporting	AD de novo	Pfeiffer syndrome (101600)	20809772, 18618990, 27683237, 24036790
35	35	24	Trio	Termination	Skeletal dysplasia, Short long bone, Cloverleaf skull, Frontal bossing, Small thoracic cage	Skeletal	FGFR3 (134934)	NM_000142.5: c.742C>T (p.Arg248Cys)	Missense	Heterozygous	P	PS2_VeryStrong+PS3+PS4+PM2_Supporting	AD de novo	Thanatophoric dysplasia, type I (187600)	10696568， 7773297， 11241532， 21639936， 27433940
39	23	24+	Trio	Termination	Skeletal dysplasia, Short limbs, Small thoracic cage	Skeletal	LBR (600024)	NM_002296: c.1687+1G>A； c.1757G>A (p.Arg586His)	Splicing; missense	Compound heterozygous	LP; LP	PVS1_Moderate+ PM3+PM2_Supporting+PP4; PM3_Strong+PM2_Supporting+PP3	AR Paternally inherited; Maternally inherited	Rhizomelic skeletal dysplasia with or without Pelger-Huet anomaly (618019)	Novel; 23824842，30448303，30561119，26274329
41	31	25+	Trio	Termination	Cleft lip and palate, Hypoplastic nasal bone	Facial	PHF8 (300560)	NM_015107.3: c.1148del (p.Arg383GlnfsTer18)	Frameshift	Hemizygous	LP	PVS1+PM2_Supporting	XLR Maternally inherited	Intellectual developmental disorder, X-linked syndromic, Siderius type (300263)	Novel
52	25	21+	Trio	Termination	Hydrocephalus	Neurological	B3GALNT2 (610194)	NM_152490.5: c.261-2A>G; c.1453_1454del (p.Trp485GlufsTer8)	Splicing; frameshift	Compound heterozygous	LP; LP	PVS1+PM2_Supporting; PVS1_Moderate+PM2_Supporting+PM3+PP4	AR Paternally inherited; Maternally inherited	Muscular dystrophy-dystroglycanopathy (congenital with brain and eye anomalies), type A, 11 (615181)	Novel; novel
60	29	25	Trio	Stillbirth	Polyhydramnios, Talipes equinovarus, Stillbirth	Multisystem	MAGEL2 (605283)	NM_019066.5: c.1996del (p.Gln666SerfsTer36)	Frameshift	Heterozygous	P	PVS1_Strong+PS4+PM2_Supporting+PP1	AD Paternally inherited	Schaaf-Yang syndrome (615547)	26365340, 27195816, 31152388	Patients only affected if mutation occurs on the paternal allele
62	42	25+	Trio	Termination	Cerebellar vermis hypoplasia, Enlarged cisterna magna	Neurological	TCTN1 (609863)	NM_001082538.3: c.96dup (p.Glu33ArgfsTer49)； c.624G>A (p.Glu208=)	Frameshift； synonymous	Compound heterozygous	LP; LP	PVS1+PM2_Supporting； PVS1+PM2_Supporting	AR Maternally inherited; Paternally inherited	Joubert syndrome 13 (614173)	Novel; novel
63	23	23+1	Trio	Termination	Hydrocephalus, Adducted thumb	Neurological	L1CAM (308840)	NM_001278116.2: c.811_812del (p.Thr271AlafsTer36)	Frameshift	Hemizygous	LP	PVS1+PM2_Supporting	XLR Maternally inherited	Hydrocephalus, congenital, X-linked (307000)	Novel
66	28	27+	Single	Termination	Hypoplasia of the corpus callosum, Lateral ventricle dilatation, Cerebellar hypoplasia	Neurological	TRIM71 (618570)	NM_001039111.3: c.1823G>A (p.Arg608His)	Missense	Heterozygous	LP	PS2_Moderate+PM2_Supporting+PP2+PS4_ Moderate	AD de novo	Hydrocephalus, congenital, 4 (618667)	29983323
67	28	27+	Single	Termination	Oligohydramnios	Renal	MTOR (601231)	NM_004958.4: c.5395G>A (p.Glu1799Lys)	Missense	Heterozygous	P	PS2_Moderate+PM2_Supporting+PS3+PS4	AD de novo	Smith-Kingsmore syndrome (616638)	25851998‚ 26542245‚ 27159400‚ 27513193‚ 27753196‚ 28475857‚ 24631838
68	33； 35	Fetus 1:24; Fetus 2:13	Quad	Termination	Fetus1: Hydrops fetalis, Cystic hygroma; Fetus2: Hydrops fetalis	Hydrops	GUSB (611499)	NM_000181.4: c.1484A>G (p.Tyr495Cys); c.1192C>T (p.Arg398Cys)	Missense, missense	Compound heterozygous	LP; LP	PM2_supporting+PP3+PM3_Strong+PP1;PM2_Supporting+PM3+PS3+PP1	AR Maternally inherited; Paternally inherited	Mucopolysaccharidosis VII (253220)	30076350, 33897756; 7633414
70	40	26+	Single	Termination	Agenesis of corpus callosum, Ventricular enlargement	Neurological	TRRAP (603015)	Exon2-7del (chr7:98478692- 98493445del)	Deletion	Mosaic deletion	VUS	PVS1_Moderate+PS2_Supporting+PM2_Supporting	AD de novo	Developmental delay with or without dysmorphic facies and autism (618454)	Novel
72	30	25+2	Trio	Termination	Skeletal dysplasia, Short femur	Skeletal	FGFR3 (134934)	NM_000142.5: c.1949A>T (p.Lys650Met)	Missense	Heterozygous	P	PM2_Supporting+PS2+PS3+PM5	AD de novo	Thanatophoric dysplasia, type I (187600)	10053006
74	22	24+	Single	Termination	Hydrops fetalis, Pleural effusion, Ascites, Absence of stomach bubble on fetal sonography	Multisystem	RAPSN (601592)	NM_005055.5: c.148_153delGTCACAinsAGATGGGCCGCTACAAGGAGATG (p.Val50ArgfsTer20); c.275G>T (p.Ser92Ile)	Frameshift； missense	Compound heterozygous	LP; VUS	PVS1+PM2_Supporting; PM2_Supporting+PM3	AR Maternally inherited; Paternally inherited	Fetal akinesia deformation sequence 2 (618388)	Novel; novel
77	31	17+1	Trio	Termination	Skeletal dysplasia, Short femur, Short humerus, Multiple fractures	Skeletal	COL1A2 (120160)	NM_000089.4: c.1972-2del	Splicing	Heterozygous	LP	PM2_Supporting+PVS1_Moderate+PS1+PS2_Moderate	AD;AD;AD de novo	Osteogenesis imperfecta, type II (166210); Osteogenesis imperfecta, type III (259420); Osteogenesis imperfecta, type IV (166220)	Novel
78	29	14+3	Single	Miscarriage	Increased nuchal translucency (NT=9.3mm), Miscarriage	Increased nuchal translucency (NT)	TRAF7 (606692)	NM_032271.3: c.1426C>T (p.Arg476Trp)	Missense	Heterozygous	VUS	PM2_Supporting+PM6+PP2	AD de novo	Cardiac, facial, and digital anomalies with developmental delay (618164)	Novel
79	28	13	Trio	Termination	Micrognathia, Talipes equinovarus of left foot, Right fibular aplasia, Abnormality of ductus venosus blood flow	Multisystem	TUBA1A (602529)	NM_006009.4: c.959G>A (p.Arg320His)	Missense	Heterozygous	P	PS2_VeryStrong+PP2+PP3+PM2_Supporting	AD de novo	Lissencephaly 3 (611603)	25059107
84	29	24	Trio	Termination	Enlarged kidney, Hyperechogenic kidneys, Increased hepatic echogenicity, Oligohydramnios	Renal	PKHD1 (606702)	NM_138694.4: c.8352T>A (p.Tyr2784Ter); c.9466G>A (p.Gly3156Ser)	Nonsense; missense	Compound heterozygous	LP; VUS	PVS1+PM2_Supporting; PM3+PM2_Supporting+PP3	AR Maternally inherited; Paternally inherited	Polycystic kidney disease 4, with or without hepatic disease (263200)	30275481; Novel
92	33	24+1	Trio	Termination	Single ventricle, Persistent truncus arteriosus (type A3), Hiatus hernia, Horseshoe kidney,	Multisystem	ANKS6 (615370)	NM_173551.5: c.1373G>A (p.Trp458Ter); c.2370_2372del (p.Tyr790_Gln791delinsTer)	Nonsense; Nonsense	Compound heterozygous	LP; P	PVS1+PM2_Supporting; PVS1+PM2_Supporting+PM3	AR Paternally inherited; Maternally inherited	Nephronophthisis 16 (615382)	37525964; 23793029
97	28	24+2	Trio	Termination	Hydrocephalus, Arachnoid cyst	Neurological	PPP1R12A (602021)	NM_002480.3: c.1510C>T (p.Arg504Ter)	Nonsense	Heterozygous	P	PVS1+PM6_Supporting+PM2_Supporting	AD Maternally inherited	Genitourinary and/or/brain malformation syndrome (618820)	31883643
103	33	13+	Trio	Termination	Hydrops fetalis, Cystic hygroma	Hydrops	PTPN11 (176876)	NM_002834.5: c.865A>G (p.Arg289Gly); Turner syndrome	Missense	Heterozygous	LP	PS2+PM2_Supporting+PP3	AD;AD de novo	LEOPARD syndrome 1 (151100); Noonan syndrome 1 (163950)	30896080
106	32	25	Trio	Termination	Abnormal left ventricle morphology, Mitral atresia, Double outlet right ventricle, Ventricular septal defect, Coronary sinus enlargement	Cardiovascular	KMT2D (602113)	NM_003482.4: c.4213C>T (p.His1405Tyr)	Missense	Heterozygous	LP	PS2_Moderate+PM5+PM2_Supporting+PP3	AD de novo	Kabuki syndrome 1 (147920)	Novel
107	28	25+3	Trio	Termination	Enlarged kidney, Hyperechogenic kidneys	Renal	PKD1 (601313)	NM_001009944.3: c.1723-2A>G	Splicing	Heterozygous	LP	PVS1+PM2_Supporting+PP4	AD Maternally inherited	Polycystic kidney disease 1 (173900)	27499327
110	29	26	Trio	Termination	Cardiac rhabdomyoma, Subependymal nodules	Multisystem	TSC2 (191092)	NM_000548.5: Exon17-42del	Deletion	Heterozygous	LP	PVS1+PM2_Supporting	AD de novo	Tuberous sclerosis-2 (613254)	Novel
112	34	24	Trio	Termination	Hydrocephalus	Neurological	TMEM67 (609884)	NM_153704.6: c.1175C>G (p.Pro392Arg)	Missense	Homozygous	LP	PM3_Strong+PM2_Supporting+PP3	AR Maternally inherited; Paternally inherited	Meckel syndrome 3 (607361)	34675960
116	37	30	Trio	Termination	Hypoplasia of the corpus callosum	Neurological	DCC (120470)	NM_005215.4: c.2T>A (p.Met1?)	Start loss	Heterozygous	VUS	PVS1_Supporting+PM2_Supporting	AD Maternal mosaic(7%)	Mirror movements 1 and/or agenesis of the corpus callosum (157600)	Novel
120	25	24	Trio	Termination	Hypoplasia of the thymus, Absent soft palate	Skeletal	DYNC2H1 (603297)	NM_001080463.2: c.10163C>T (p.Pro3388Leu); c.4576C>T (p.Gln1526Ter)	Missense, nonsense	Compound heterozygous	LP; P	PM2_Supporting+PM3_Strong+PP3; PVS1+PM3+PM2_Supporting	AR Paternally inherited; Maternally inherited	Short-rib thoracic dysplasia 3 with or without polydactyly (613091)	29068549, 23456818; Novel
123	31	22+	Trio	Termination	Short long bone, Thoracic dysplasia,Ventricular septal defect	Multisystem	DYNC2H1 (603297)	NM_001080463.2: c.4918T>C (p.Cys1640Arg); c.1486-5T>G (p.Val496AspfsTer13)	Missense, splicing	Compound heterozygous	VUS; LP	PM2_Supporting+PP3+PM3; PVS1+PM2_Supporting	AR Paternally inherited; Maternally inherited	Short-rib thoracic dysplasia 3 with or without polydactyly (613091)	Novel; novel
124	30	25	Trio	Termination	Hydrocephalus	Neurological	L1CAM (308840)	NM_001278116.2: c.1783A>C (p.Thr595Pro)	Missense	Hemizygous	VUS	PM2_Supporting+PP3	XLR Maternally inherited	Hydrocephalus, congenital, X-linked (307000)	Novel
134	30	19+2	Trio	Termination	Skeletal dysplasia, Short and bowed limbs, Small thoracic cage, Hydrops fetalis, Enlarged kidney, Hyperechogenic kidneys, Right aortic arch, Ventricular septal defect, Polydactyly	Multisystem	WDR35 (613602)	NM_001006657.2: c.1137del (p.Thr380LeufsTer33); c.1433+3A>G	Frameshift； splicing	Compound heterozygous	LP; LP	PVS1+PM2_Supporting; PM3_Strong+PM2_Supporting+PP3	AR Paternally inherited; Maternally inherited	Cranioectodermal dysplasia 2 (613610); Short-rib thoracic dysplasia 7 with or without polydactyly (614091)	Novel; 29068549
136	29	25	Trio	Termination	Hydrocephalus, Aqueductal stenosis	Neurological	L1CAM (308840)	NM_001278116.2: c.1546G>A (p.Asp516Asn)	Missense	Hemizygous	VUS	PM2_Supporting+ PP3+PM6_Supporting	XLR Maternally inherited	Hydrocephalus, congenital, X-linked (307000)	19846429
138	27	18	Single	Termination	Cardiomegaly, Pericardial effusion, Perimembranous ventricular septal defect	Multisystem	TBCE (604934)	NM_003193.5: c.143_144del (p.Lys48ThrfsTer2); c.542T>G (p.Leu181Arg)	Frameshift； missense	Compound heterozygous	LP; VUS	PVS1+PM2_Supporting; PM2_Supporting+PM3+PP3	AR Maternally inherited; Paternally inherited	Kenny-Caffey syndrome, type 1 (244460)	Novel; novel
141	27	25	Trio	Termination	Skeletal dysplasia, Short and bowed femur	Skeletal	COL1A1 (120150)	NM_000088.4: c.2769del (p.Pro925LeufsTer183)	Frameshift	Heterozygous	P	PVS1+PS2_Moderate+PM2_Supporting+PP1_Moderate	AD;AD;AD;AD de novo	Osteogenesis imperfecta, type I (166200); Osteogenesis imperfecta, type II (166210); Osteogenesis imperfecta, type III (259420); Osteogenesis imperfecta, type IV (166220)	Novel
142	32	25+	Single	Termination	Cleft lip and palate	Facial	COL11A1 (120280)	NM_001854.4: c.3935G>C (p.Gly1312Ala)	Missense	Heterozygous	VUS	PM1+PM2_Supporting+PP3	AD;AD Maternally inherited	Marshall syndrome (154780) Stickler syndrome, type II (604841)	Novel
148	28	24+	Single	Termination	Cleft lip and palate	Facial	IRF6 (607199)	NM_006147.4: c.120G>T (p.Trp40Cys)	Missense	Heterozygous	VUS	PM6+PM2_Supporting+PP3	AD;AD de novo	Popliteal pterygium syndrome 1 (119500); van der Woude syndrome 1 (119300)	Novel
150	36	19	Trio	Termination	Dextrocardia, Persistent truncus arteriosus, Pericardial effusion	Cardiovascular	KMT2D (602113)	NM_003482.4: c.12592C>T (p.Arg4198Ter)	Missense	Heterozygous	P	PS2_VeryStrong+PVS1+PM2_Supporting	AD de novo	Kabuki syndrome 1 (147920)	24739679， 23320472， 28991257
154	23	24+4	Trio	Termination	Polycystic kidney dysplasia	Renal	PKHD1 (606702)	NM_138694.4: c.9455del (p.Asn3152ThrfsTer10); c.8498C>G (p.Ser2833Ter)	Frameshift； nonsense	Compound heterozygous	LP; LP	PVS1+PM2_Supporting; PVS1+PM2_Supporting	AR Maternally inherited; Paternally inherited	Polycystic kidney disease 4, with or without hepatic disease (263200)	31400123, 32924121; 30275481
159	33	24	Trio	Termination	Short limbs, Femoral bowing	Skeletal	COL1A2 (120160)	NM_000089.4: c.1153G>A (p.Gly385Arg)	Missense	Heterozygous	LP	PM1+PM5+PM2_Supporting+PP3	AD;AD;AD de novo	Osteogenesis imperfecta, type II (166210); Osteogenesis imperfecta, type III (259420); Osteogenesis imperfecta, type IV (166220)	22753364
162	31	24+4	Trio	Termination	Scoliosis, Joint stiffness, Talipes equinovarus, Muscle atrophy, Polyhydramnios	Multisystem	ADGRG6 (612243)	NM_198569.3: c.203G>A (p.Trp68Ter); c.2902C>T (p.Arg968Ter)	Nonsense; nonsense	Compound heterozygous	LP; LP	PVS1+PM2_Supporting; PVS1+PM2_Supporting	AR Maternally inherited; Paternally inherited	Lethal congenital contracture syndrome 9 (616503)	Novel; novel
178	27	15+	Trio	Termination	Cystic hygroma, Skeletal dysplasia, Ventricular septal defect	Multisystem	FGFR3 (134934)	NM_000142.5: c.2421A>G (p.Ter807Trpext*101)	Stoploss	Heterozygous	LP	PS2+PM4+PM2_Supporting+PS4	AD de novo	Thanatophoric dysplasia, type I (187600)	10425034, 25614871
182	25	19	Trio	Termination	Skeletal dysplasia	Skeletal	ALPL (171760)	NM_000478.6: c.997+1G>T; c.1559del (p.Leu520ArgfsTer86)	Splicing; frameshift	Compound heterozygous	P; LP	PVS1_Strong+PM2_Supporting+PM3； PS3+PM2_Supporting+PM3	AR Paternallyinherited; Maternally inherited	Hypophosphatasia, infantile (241500)	20924064; 23926372, 31600233, 24334170
214	31	24+6	Trio	Termination	Cataract	Facial	NHS (300457)	NM_198270.4: c.3744del (p.Thr1250GlnfsTer19)	Frameshift	Heterozygous	P	PVS1+PS2_Moderate+PM2_Supporting	XL;XLD de novo	Cataract 40, X-linked ( 302200); Nance-Horan syndrome (302350)	Novel
217	35	17+3	Trio	Termination	Hydrops fetalis, Pleural effusion	Hydrops	PIEZO1 (611184)	NM_001142864.4: c.1041dup (p.Tyr348ValfsTer2); c.7225C>T (p.Gln2409Ter)	Frameshift； nonsense	Compound heterozygous	LP; LP	PVS1+PM2_Supporting; PVS1+PM2_Supporting	AR Paternallyinherited; Maternally inherited	Lymphatic malformation 6 (616843)	Novel; novel
227	38	26	Trio	Termination	Cerebellar dysplasia, Agenesis of cerebellar vermis	Neurological	TUBA1A (602529)	NM_006009.4: c.986A>G (p.Asn329Ser)	Missense	Heterozygous	P	PS2+PS3_Supporting+PM2_Supporting+PP2	AD de novo	Lissencephaly 3 (611603)	20466733， 27431206
242	27	27	Trio	Termination	Cardiac rhabdomyoma	Multisystem	TSC2 (191092)	NM_000548.5: c.4266_4272del (p.Leu1423GlyfsTer51)	Frameshift	Heterozygous	P	PVS1+PM2_Supporting+PP4	AD Maternally inherited	Tuberous sclerosis-2 (613254)	15798777
244	31	20	Single	Stillbirth	Stillbirth	No abnormality detected	CC2D2A (612013)	NM_001080522.2: c.1538G>A (p.Trp513Ter); c.541-9T>A	Nonsense; splicing	Compound heterozygous	P; VUS	PVS1+PM3+PM2_Supporting; PM2_Supporting+PM3+PP3	AR;AR;AR Paternally inherited; Maternally inherited	COACH syndrome 2 (619111); Joubert syndrome 9 (612285); Meckel syndrome 6 (612284)	35266334; Novel
247	32	Daughter:4Y Fetus:25	Quad	Termination	Daughter: Noncompaction cardiomyopathy; Fetus: Noncompaction cardiomyopathy	Cardiovascular	TNNT2 (191045)	NM_001276345.2: c.552G>C (p.Lys184Asn)	Missense	Heterozygous	LP	PM6+PP1+PP4+PM2_Supporting+PP3	AD;AD;AD;AD Maternally inherited	Cardiomyopathy, dilated, 1D (601494); Cardiomyopathy, familial restrictive, 3 (612422); Cardiomyopathy, hypertrophic, 2 (115195); Left ventricular noncompaction 6 (601494)	Novel	受检者父亲表型正常为野生型，母亲患者杂合，患者杂合，患 者的外公外婆经过一代测序验证未携带此变异（PM6）
250	28	31	Single	Termination	Intracranial hemorrhage, Encephalomalacia	Neurological	COL4A1 (120130)	NM_001845.6: c.1A>T (p.Met1?)	Start loss	Heterozygous	LP	PVS1_Moderate+PP1_Moderate+PM6_Supporting+PM2_Supporting	AD; AD; AD; de novo	Angiopathy, hereditary, with nephropathy, aneurysms, and muscle cramps (611773); Brain small vessel disease with or without ocular anomalies (175780); Microangiopathy and leukoencephalopathy, pontine, autosomal dominant (618564)	16107487
252	24	23+1	Trio	Termination	Short long bone, Thoracic dysplasia	Skeletal	COL1A1 (120150)	NM_000088.4: c.1094G>T (p.Gly365Val)	Missense	Heterozygous	P	PS2_VeryStrong+PM1+PM2_Supporting+PP3	AD;AD;AD;AD de novo	Osteogenesis imperfecta, type I (166200); Osteogenesis imperfecta, type II (166210); Osteogenesis imperfecta, type III (259420); Osteogenesis imperfecta, type IV (166220)	18996919， 34963217
253	30	20+	Trio	Termination	Spina bifida	Neurological	MED12 (300188)	NM_005120.3: c.2196_2200dup (p.Tyr734CysfsTer48)	Frameshift	Mosaic(21%)	P	PVS1_Strong+PM2_Supporting+PS2_Moderate	XLD;XLR;XLR;XLR de novo	Hardikar syndrome (301068); Lujan-Fryns syndrome (309520); Ohdo syndrome, X-linked (300895); Opitz-Kaveggia syndrome (305450)	Novel
256	29	13+5	Trio	Termination	Hydrocephalus, Increased nuchal translucency (NT=3.0mm)	Multisystem	B3GALNT2 (610194)	NM_152490.5: c.330T>G (p.Tyr110Ter); c.261-2A>G	Nonsense; splicing	Compound heterozygous	LP; P	PVS1+PM2_Supporting; PVS1+PM2_Supporting+PM3	AR Maternally inherited; Paternally inherited	Muscular dystrophy-dystroglycanopathy (congenital with brain and eye anomalies), type A, 11 (615181)	Novel; 33200426
259	33	32+	Trio	Termination	Pachygyria, Hypoplasia of the corpus callosum	Neurological	SMPD4 (610457)	NM_017751.4: c.1534C>T (p.Arg512Ter); chr2:130900841-130941539del: Exon1-20del	Nonsense; deletion of full gene	Compound heterozygous	P; P	PVS1+PM2_Supporting+PP4; PVS1+PM2_Supporting+PM3;	AR; Paternally inherited; Maternally inherited	Neurodevelopmental disorder with microcephaly, arthrogryposis, and structural brain anomalies (618622)	Novel; novel
284	34	17+4	Trio	Termination	Hydrops fetalis, Increased nuchal fold, Pleural effusion	Multisystem	GUSB (611499)	NM_000181.4: c.270G>A (p.Trp90Ter); c.430G>A p.(Gly144Arg)	Nonsense; missense	Compound heterozygous	LP; VUS	PVS1+PM2_Supporting; PM2_Supporting+PM3+PP3	AR Paternally inherited; Maternally inherited	Mucopolysaccharidosis VII (253220)	Novel; novel
287	26	21	Trio	Termination	Ventricular septal defect, Aorta hypoplasia, Pulmonary hypoplasia	Multisystem	ACVR2B (602730)	NM_001106.4: c.1343C>T (p.Pro448Leu)	Missense	Mosaic (20.2%)	VUS	PM2_Supporting	AD de novo	Heterotaxy, visceral, 4, autosomal (613751)	Novel
292	32	12+	Trio	Termination	Hydrops fetalis, Cystic hygroma, short femur	Multisystem	SOX9 (608160)	NM_000346.4: c.1360_1364del (p.His454GlyfsTer122)	Frameshift	Heterozygous	LP	PVS1_Strong+PM2_Supporting+PS2_Moderate	AD;AD;AD de novo	Acampomelic campomelic dysplasia(114290); Campomelic dysplasia(114290); Campomelic dysplasia with autosomal sex reversal(114290)	Novel
299	26	18+5	Trio	Termination	Abnormal left ventricle morphology, Mitral atresia, Double outlet right ventricle, Aorta hypoplasia, Coronary sinus enlargement	Cardiovascular	KMT2D (602113)	NM_003482.4: c.11962C>T (p.Gln3988Ter)	Nonsense	Heterozygous	P	PVS1+PS2_Supporting+PS4_Supporting+PM2_Supporting	AD de novo	Kabuki syndrome 1 (147920)	23913813
302	28	24+	Trio	Termination	Abnormality of femur morphology, Femur fracture, Femoral bowing	Skeletal	FGFR2 (176943)	NM_000141.5: c.1172T>G (p.Met391Arg)	Missense	Heterozygous	P	PS2+PS4_Moderate+PS3_Moderate+PM2_Supporting+PP3	AD de novo	Pfeiffer syndrome (101600)	22387015, 27240702
305	34	25+	Trio	Termination	Skeletal dysplasia, Short long bone, Abnormality of the vertebral column	Skeletal	EBP (300205)	NM_006579.3: c.362T>G (p.Met121Arg)	Missense	Heterozygous	VUS	PS2_Supporting+PM2_Supporting+PP3	XLD;XLR; de novo	Chondrodysplasia punctata, X-linked dominant (302960); MEND syndrome (300960)	Novel
319	30	25+	Trio	Termination	Skeletal dysplasia, Short long bone, Small thoracic cage	Skeletal	FGFR3 (134934)	NM_000142.5: c.742C>T (p.Arg248Cys)	Missense	Heterozygous	P	PS2_VeryStrong+PS3+PS4+PM2_Supporting	AD de novo	Thanatophoric dysplasia, type I (187600)	10696568， 7773297， 11241532， 21639936， 27433940
327	36	12+	Trio	Termination	Hydrops fetalis, Cystic hygroma	Hydrops	CELSR1 (604523)	NM_014246.4: c.8423_8426del (p.Asp2808AlafsTer74)	Frameshift	Heterozygous	LP	PVS1+PM2_Supporting	AD Maternally inherited	Lymphatic malformation 9 (619319)	31403174， 31215153， 37232218， 22371354
332	30	25+	Trio	Termination	Polyhydramnios, Ventricular septal defect	Multisystem	EFTUD2 (603892)	NM_004247.4: c.613_614del (p.Thr205SerfsTer8)	Frameshift	Heterozygous	P	PVS1+PM2_Supporting+PS2_Moderate	AD de novo	Mandibulofacial dysostosis, Guion-Almeida type (610536)	Novel
343	26	24+	Trio	Termination	Complete atrioventricular septal defect	Cardiovascular	PRKACA (601639)	NM_207518.3: Exon2-10dup	Duplication	Heterozygous	VUS	PS2_Moderate+PM2_Supporting	AD de novo	Cardioacrofacial dysplasia 1 (619142)	Novel
348	30	24+	Trio	Termination	Micrognathia, Hypoplasia of the ribs, Small thoracic cage	Skeletal	SNRPB (182282)	NM_003091.4): c.3+1G>A	Splicing	Heterozygous	P	PVS1+PM2_Supporting+PS2_Moderate	AD de novo	Cerebrocostomandibular syndrome (117650)	Novel
350	32	26	Trio	Termination	Lateral ventricle dilatation, Right aortic arch, Aplasia of the thymus	Multisystem	PIK3CA (171834)	NM_006218.4: c.3129G>A (p.Met1043Ile)	Missense	Heterozygous	P	PS2_Moderate+PM2_Supporting+PS1+PS3	AD de novo	Cowden syndrome 5 (615108)	15930273, 17376864, 22120714
364	34	22+2	Trio	Termination	Tricuspid stenosis, Hypoplasia of right ventricle, Pulmonic stenosis, Endocardial fibroelastosis, Ventricular septal defect, Hydrops fetalis, Pleural effusion, Ascite	Multisystem	PLD1 (602382)	NM_002662.5: c.65dup (p.Ser22ArgfsTer2); c.1105del (p.Met369TrpfsTer15)	Frameshift; frameshift	Compound heterozygous	LP; LP	PVS1+PM2_Supporting; PVS1+PM2_Supporting	AR Paternally inherited; Maternally inherited	Cardiac valvular dysplasia 1 (212093)	Novel; novel
