# Supplementary material for: Genetic analysis of pregnancy loss and fetal structural anomalies by whole exome sequencing
Source: Orphanet J Rare Dis. 2024 Sep 9;19:330. doi: 10.1186/s13023-024-03340-5 (PMC11382397; doi:10.1186/s13023-024-03340-5)
Supplement: Supplementary file 4 — Supplementary table 4. The characteristics of unresolved cases [file 13023_2024_3340_MOESM4_ESM.xlsx]

## Sheet: Sheet1
Supplementary table 4.The characteristics of unresolved cases
PED ID	Maternal age (years)	Gestation age (weeks)	Family structure tested	Classification	Proband - Major affected organ/system(s)
1	31	25+	Single	Termination	Cardiovascular
4	30	17+	Trio	Termination	Cardiovascular
5	28	22+	Trio	Termination	Skeletal
7	36	20+	Single	Termination	Renal
10	26	23+	Trio	Termination	Multisystem
11	32	25+4	Single	Termination	Neurological
15	28	34	Trio	Stillbirth	Cardiovascular
16	27	33	Trio	Termination	Neurological
17	24	24	Single	Termination	Multisystem
19	25	24	Trio	Termination	Cardiovascular
20	27	25+4	Single	Termination	Facial
21	29	25	Trio	Termination	Multisystem
22	26	23+6	Single	Termination	Renal
24	29	25	Single	Termination	Skeletal
25	27	20+	Quad	Stillbirth	No abnormality detected
26	30	8	Trio	Miscarriage	No abnormality detected
27	29	25+4	Trio	Termination	Facial
30	32	25	Trio	Termination	Multisystem
31	26	10	Trio	Miscarriage	No abnormality detected
32	28	22	Trio	Termination	Hydrops
36	30	24+	Trio	Termination	Neurological
37	27	15	Single	Termination	Multisystem
38	24	20+	Single	Termination	Cardiovascular
42	30	24+	Trio	Termination	Renal
43	27	28+5	Single	Stillbirth	Multisystem
44	34	8	Trio	Miscarriage	No abnormality detected
45	28	23+3	Trio	Termination	Multisystem
46	32	24	Trio	Termination	Facial
47	28	25+	Trio	Termination	Facial
48	32	16+	Trio	Termination	Multisystem
49	28	25+	Single	Termination	Hydrops
50	29	23+	Trio	Termination	Facial
54	35	24	Trio	Termination	Cardiovascular
55	29	22	Single	Stillbirth	No abnormality detected
56	31	25+2	Trio	Termination	Cardiovascular
57	24	20+	Single	Termination	Neurological
58	29	14	Trio	Termination	Multisystem
59	33	26	Trio	Termination	Multisystem
61	32	17	Trio	Termination	Multisystem
65	34	18	Single	Miscarriage	No abnormality detected
69	29	18	Trio	Termination	Neurological
75	34	18	Single	Termination	Cardiovascular
76	29	22	Single	Stillbirth	No abnormality detected
80	26	18+5	Trio	Termination	Neurological
81	32	19	Trio	Termination	Multisystem
82	25	24	Trio	Termination	Neurological
83	28	37+4	Single	Stillbirth	No abnormality detected
85	32	23	Single	Termination	Multisystem
86	31	15+3	Trio	Termination	Multisystem
88	28	19+3	Trio	Termination	Cardiovascular
89	37	12+	Single	Termination	Multisystem
91	33	21+3	Trio	Termination	Skeletal
93	33	18	Single	Termination	Neurological
94	31	18+2	Trio	Miscarriage	Multisystem
95	26	25+3	Trio	Stillbirth	No abnormality detected
98	31	17+4	Trio	Miscarriage	No abnormality detected
99	32	15+5	Single	Termination	Renal
100	36	25+	Trio	Termination	Multisystem
102	28	13	Single	Termination	Multisystem
104	33	30	Trio	Stillbirth	Hydrops
105	26	24+	Single	Termination	Cardiovascular
109	28	12+	Single	Termination	Neurological
111	26	26	Single	Termination	Renal
113	26	24+	Single	Termination	Neurological
114	24	14+3	Single	Miscarriage	No abnormality detected
115	31	18	Trio	Termination	Increased NT
117	28	14	Trio	Termination	Multisystem
119	26	24+4	Trio	Termination	Cardiovascular
121	29	27+5	Single	Termination	Neurological
122	31	23	Trio	Stillbirth	No abnormality detected
125	27； 28	Fetus 1: 18+4; Fetus 2: 8+	Quad	Miscarriage	Hydrops
126	28	26	Trio	Termination	Renal
127	26	25	Trio	Termination	Neurological
128	35	23+6	Single	Stillbirth	No abnormality detected
129	35	25+1	Trio	Termination	Cardiovascular
130	28	38+	Trio	Termination	Hydrops
131	30	24+1	Single	Termination	Facial
132	29	22	Trio	Termination	Cardiovascular
135	26	24	Single	Termination	Skeletal
137	27	26+	Trio	Termination	Facial
139	32	23+1	Trio	Termination	Neurological
140	32	23+3	Trio	Termination	Cardiovascular
143	27	26	Trio	Termination	Skeletal
145	27	24+5	Trio	Termination	Neurological
146	34	12	Trio	Termination	Cardiovascular
147	29	24+5	Trio	Termination	Cardiovascular
153	26	25	Trio	Termination	Multisystem
155	38	13+2	Trio	Termination	Hydrops
156	28	23+	Trio	Termination	Facial
157	33	26+	Trio	Termination	Cardiovascular
158	31	17+1	Trio	Termination	Cardiovascular
161	30	19	Trio	Miscarriage	No abnormality detected
164	29	31	Trio	Termination	Neurological
165	33	15	Trio	Miscarriage	No abnormality detected
166	35	24+	Trio	Termination	Multisystem
167	27	15+3	Trio	Miscarriage	No abnormality detected
168	31	19+6	Trio	Termination	Neurological
169	27	19+	Trio	Termination	Skeletal
171	32	25+2	Trio	Termination	Multisystem
172	28	15+	Trio	Termination	Multisystem
173	27	23+1	Trio	Termination	Renal
174	31	18+	Trio	Termination	Neurological
175	30	13+3	Trio	Termination	Multisystem
176	28	19	Trio	Termination	Multisystem
177	28	25	Single	Termination	Multisystem
179	27	27+1	Trio	Termination	Multisystem
180	26	19	Trio	Termination	Multisystem
181	23	12+	Trio	Termination	Hydrops
183	31	31+	Trio	Stillbirth	No abnormality detected
184	35	24+	Trio	Termination	Multisystem
185	30	11+	Single	Termination	Multisystem
188	31	17+6	Trio	Termination	Neurological
189	32	25+2	Trio	Termination	Multisystem
191	34	14	Trio	Termination	Neurological
192	32	8+	Trio	Miscarriage	No abnormality detected
193	29	25+	Trio	Termination	Multisystem
194	33	12+	Trio	Termination	Multisystem
195	29	20+	Trio	Termination	Multisystem
197	32	20+2	Trio	Termination	Facial
199	36	24+	Single	Termination	Multisystem
200	28	20+6	Trio	Termination	Cardiovascular
201	32	23+	Trio	Termination	Multisystem
202	33	25+3	Trio	Stillbirth	Multisystem
203	29	17	Trio	Termination	Increased NT
204	27	19	Single	Miscarriage	Hydrops
205	26	14+	Single	Termination	Multisystem
206	27	27	Trio	Termination	Multisystem
207	29	27+	Single	Stillbirth	Multisystem
208	30	25	Trio	Stillbirth	No abnormality detected
209	29	17+	Trio	Termination	Renal
210	25	16+	Single	Termination	Multisystem
211	39	25+	Trio	Termination	Facial
213	28	24	Trio	Termination	Cardiovascular
215	38	26+2	Trio	Termination	Neurological
216	28	25	Trio	Termination	Facial
219	37	15+	Trio	Termination	Multisystem
220	29	16	Trio	Termination	Skeletal
221	30	24+3	Single	Termination	Facial
222	35	18+3	Trio	Termination	Multisystem
223	28	27+	Trio	Termination	Skeletal
224	30	12+4	Trio	Termination	Multisystem
225	27	30+	Trio	Termination	Neurological
226	27	14+	Trio	Termination	Multisystem
229	28	23+5	Trio	Termination	Cardiovascular
230	29	25+4	Trio	Termination	Neurological
231	33	24+	Trio	Termination	Cardiovascular
232	27	25	Trio	Termination	Multisystem
234	26	25	Trio	Termination	Cardiovascular
235	31	24+5	Trio	Termination	Neurological
236	35	22+3	Trio	Stillbirth	No abnormality detected
237	20	23+	Trio	Termination	Facial
238	30	17+	Trio	Termination	Multisystem
239	33	15+	Trio	Termination	Neurological
240	32	17+3	Single	Termination	Facial
241	29	28+	Trio	Termination	Neurological
243	30	20+	Single	Stillbirth	No abnormality detected
245	28	27	Trio	Termination	Multisystem
246	30	13+	Trio	Termination	Hydrops
249	28	20+	Trio	Stillbirth	No abnormality detected
251	31	13+	Single	Termination	Hydrops
255	29	16+2	Trio	Termination	Facial
257	32	21+	Trio	Termination	Renal
258	24	13+5	Single	Termination	Cardiovascular
260	33	18	Trio	Miscarriage	No abnormality detected
261	32	30+4	Trio	Stillbirth	Facial
262	29； 30	Fetus1:19+; Fetus2:20+	Quad	Termination	Multisystem
263	26	24+1	Trio	Termination	Facial
264	26	23+1	Trio	Termination	Cardiovascular
266	28	20+	Trio	Stillbirth	No abnormality detected
267	28	24	Trio	Termination	Cardiovascular
268	32	14	Trio	Termination	Multisystem
269	29	20	Trio	Stillbirth	No abnormality detected
270	29	12	Trio	Termination	Neurological
271	26	23+1	Trio	Termination	Multisystem
273	27	23+4	Trio	Termination	Cardiovascular
277	26	25	Single	Termination	Cardiovascular
278	25	22+	Trio	Termination	Facial
279	29	22+2	Trio	Termination	Facial
280	28	16	Trio	Termination	Increased NT
282	28	26+	Trio	Termination	Renal
283	28	25+	Trio	Termination	Multisystem
285	30	24	Single	Termination	Cardiovascular
286	35	22+5	Trio	Termination	Cardiovascular
288	32	25	Single	Termination	Cardiovascular
289	34	23+3	Trio	Termination	Neurological
290	35	17	Trio	Termination	Hydrops
291	40	Fetus 1:8+; Fetus 2:16+	Quad	Miscarriage	No abnormality detected
293	34	19+	Trio	Termination	Multisystem
294	34	26	Trio	Termination	Cardiovascular
296	30	16+	Trio	Termination	Skeletal
297	36	16+	Single	Miscarriage	No abnormality detected
298	28	25	Trio	Termination	Multisystem
300	26	24+	Trio	Termination	Hydrops
301	32	24+	Trio	Termination	Facial
303	40	31+4	Trio	Stillbirth	No abnormality detected
304	35	23+	Trio	Stillbirth	No abnormality detected
306	29	16	Trio	Miscarriage	No abnormality detected
307	34	26+	Trio	Termination	Neurological
308	32	8+	Trio	Miscarriage	No abnormality detected
309	27	24+	Trio	Termination	Cardiovascular
310	42	15	Trio	Termination	Multisystem
311	27	25+	Trio	Termination	Multisystem
312	29	24+	Trio	Termination	Cardiovascular
313	28	23+	Trio	Termination	Cardiovascular
314	27	22+	Trio	Termination	Multisystem
315	31	19+	Trio	Miscarriage	No abnormality detected
316	38	16+	Trio	Miscarriage	No abnormality detected
317	32	12+	Trio	Termination	Multisystem
318	31	22+	Trio	Termination	Facial
320	30	16+	Trio	Termination	Renal
321	27	23+	Trio	Termination	Facial
322	32	23	Trio	Termination	Renal
323	31	18+2	Trio	Termination	Renal
324	35	27+	Trio	Termination	Multisystem
325	32	38+6	Trio	Stillbirth	No abnormality detected
328	30	22+	Trio	Termination	Multisystem
329	35	16+	Trio	Miscarriage	No abnormality detected
330	29	25+4	Trio	Termination	Renal
331	34	26+	Trio	Termination	Multisystem
333	33	25	Trio	Termination	Multisystem
334	33	12+	Trio	Termination	Skeletal
335	42	17+	Single	Miscarriage	No abnormality detected
336	27	18	Trio	Termination	Cardiovascular
337	34	23+	Trio	Termination	Multisystem
338	33	28+	Single	Termination	Neurological
339	29	30	Trio	Termination	Cardiovascular
340	28	24	Trio	Termination	Multisystem
341	29	24+	Trio	Termination	Multisystem
342	23	13	Trio	Termination	Multisystem
344	29	27+	Trio	Stillbirth	Cardiovascular
345	33	23+	Single	Termination	Cardiovascular
347	32	25+	Trio	Termination	Renal
349	28	24+1	Trio	Termination	Multisystem
351	29	28	Trio	Termination	Skeletal
352	32	16	Trio	Miscarriage	No abnormality detected
353	28	26	Trio	Termination	Renal
354	27	24+	Trio	Termination	Renal
355	28	27	Single	Termination	Multisystem
356	32	16+	Trio	Miscarriage	No abnormality detected
358	28	27	Trio	Termination	Facial
359	28	19+3	Trio	Termination	Multisystem
360	33	12+	Trio	Miscarriage	No abnormality detected
361	27	23+5	Trio	Termination	Cardiovascular
363	36	24+	Trio	Termination	Cardiovascular
366	33	32	Trio	Stillbirth	No abnormality detected
367	26	23+	Trio	Stillbirth	No abnormality detected
368	30	13+3	Single	Termination	Increased NT
369	37	31	Single	Stillbirth	Multisystem
370	26	30+	Trio	Termination	Neurological
371	34	24+6	Trio	Termination	Facial
372	27	27	Trio	Termination	Multisystem
373	29	18	Trio	Termination	Multisystem
374	26	14+	Single	Termination	Multisystem
375	27	14+	Trio	Termination	Multisystem
